# Supplementary material for: Contrasting Population Structures of Two Vectors of African Trypanosomoses in Burkina Faso: Consequences for Control
Source: PLoS Negl Trop Dis. 2011 Jun 28;5(6):e1217. doi: 10.1371/journal.pntd.0001217 (PMC3125141; doi:10.1371/journal.pntd.0001217)
Supplement: Table S1 — Sex biased dispersal in G. tachinoides . Use of Vitalis' (2002) model to estimate possible parameters that would explain observed differences in F ST between females and males. (XLS) [file pntd.0001217.s001.xls]

## Sheet: Feuil1
Legends
Sex biased dispersal in G. tachinoides: use of Vitalis' (2002) model to estimate possible parameters that would explain observed differences in FST between females and males
Default values are in bold
Default values are used if not specified otherwise
Default values were extracted from migration and effective population size estimates from real data or after different trials (e.g. n) in order to fit best to the observed data
FSTF and FSTM values are obtained from cells C19 and C20
Parameters of Vitalis' (2002) model		Parameter's value		Observed results of sex biased dispersal analysis with Fstat
Male migration rate	mF	0.0001			N	FST	Li	Ls	Hs	FST'
Female migration rate	mM	0.12		Females	170	0.0417	0.032	0.054	0.4983	0.0831174
Mutation rate	u	0.0001		Males	126	0.0241	0.007	0.045	0.4846	0.0467598
Check column C	gamma	0.9998		P-value		0.1057
Effective subpopulation size	N	100		Delta		0.0176
Number of subpopulations	n	2000		p_value for assignment Ttest: 0.0381
Check column C	aF	0.9998		p_value for variance assignment test: 0.0028
Check column C	aM	0.774407
Check column C	aFM	0.879912		Values obtained with Vitals' (2002) model
Check column C	bF	1.00045e-07		mF	FSTF	FSTM	Delta		mM	FSTF	FSTM	Delta		u	FSTF	FSTM	Delta
Check column C	bM	0.000112853		0	0.0409103	0.0359046	0.00500575		0.09	0.053331	0.0484391	0.0048919		0.002	0.03963	0.0347846	0.00484545
Check column C	bFM	6.0074e-05		0.0001	0.0408705	0.0358733	0.00499722		0.1	0.0483878	0.0434566	0.0049312		0.001	0.0402742	0.03535	0.00492427
Check column C	dF	0.9998		0.0002	0.0408308	0.0358421	0.00498871		0.11	0.0443028	0.0393368	0.00496594		0.0005	0.0406035	0.035639	0.00496456
Check column C	dM	0.879799		0.0005	0.0407119	0.0357487	0.00496326		0.12	0.0408705	0.0358733	0.00499722		0.0001	0.0408705	0.0358733	0.00499722
Check column C	abarre	0.883508		0.001	0.0405151	0.035594	0.00492113		0.13	0.0379462	0.0329204	0.00502584		5e-05	0.0409041	0.0359028	0.00500133
Check column C	bbarre	5.82752e-05		0.005	0.0389954	0.0343992	0.0045962		0.14	0.035425	0.0303727	0.00505235		1e-05	0.040931	0.0359264	0.00500463
Check column C	dbarre	0.88345		0.01	0.037223	0.0330047	0.00421829		0.15	0.033229	0.0281518	0.00507717		1e-06	0.0409371	0.0359317	0.00500537
Differentiation between females	FSTF	0.041238
Differentiation between males	FSTM	0.0362882		N	FSTF	FSTM	Delta		n	FSTF	FSTM	Delta
				70	0.0574843	0.0504538	0.0070305		8	0.0364049	0.0308418	0.00556316
				80	0.0506247	0.0444338	0.00619085		10	0.0373784	0.0319368	0.0054416
				90	0.0452277	0.0396973	0.00553037		50	0.0404835	0.0354364	0.00504709
				100	0.0408705	0.0358733	0.00499722		100	0.0408705	0.0358733	0.00499722
				120	0.0342679	0.0300784	0.00418947		150	0.0409995	0.0360189	0.00498058
				130	0.0317068	0.0278306	0.0038762		200	0.041064	0.0360917	0.00497225
				150	0.0275837	0.0242118	0.00337192		1000	0.0412187	0.0362664	0.00495225
